# Supplementary material for: Feed Regime Slightly Modifies the Bacterial but Not the Fungal Communities in the Intestinal Mucosal Microbiota of Cobia Fish (Rachycentron canadum)
Source: Microorganisms. 2023 Sep 14;11(9):2315. doi: 10.3390/microorganisms11092315 (PMC10535204; doi:10.3390/microorganisms11092315)
Supplement: Supplementary file 1 [file microorganisms-11-02315-s001.zip]

Archive with 1 entries (1 files):
- microorganisms-2544621-supplementary.pdf
